# Supplementary material for: Aceclofenac fast dispersible tablet formulations: Effect of different concentration levels of Avicel PH102 on the compactional, mechanical and drug release characteristics
Source: PLoS One. 2020 Feb 12;15(2):e0223201. doi: 10.1371/journal.pone.0223201 (PMC7015698; doi:10.1371/journal.pone.0223201)
Supplement: S1 Data — (XLSX) [file pone.0223201.s001.xlsx]

## Sheet: Tensile strn
							Tensile strength
																Tensile strength
			Formulation B											Formulation F
	Mass [mg]	Hardness [N]	Hardness MN	Radius [cm]	Diameter (cm)	Dia (mm)	Diameter [m]	Thickness [mm]	Thickness[m]	Tensile str[MN/m2]	Tensile str[MPa]		Mass [mg]	HardnessN	HardnessMN	Radius [cm]	Dia (cm)	Diameter [mm]	Diameter [m]	Thickness [mm]	Thickness[m]	Tensile str[MN/m2]	Tensile str[MPa]
	212	22.55	2.255e-05	0.425	0.85	8.5	0.00085	2.84	0.00284	5.94611	0.594422		209	37.26	3.726e-05	0.424	0.848	8.48	0.000848	2.91	0.00291	9.6112	0.96112
	209	28.43	2.843e-05	0.424	0.848	8.48	0.000848	2.83	0.00283	7.54082	0.753842		210	37.75	3.775e-05	0.425	0.85	8.5	0.00085	2.81	0.00281	10.0604	1.00604
	212	31.87	3.187e-05	0.423	0.846	8.46	0.000846	2.79	0.00279	8.59471	0.859198		213	38.83	3.883e-05	0.423	0.846	8.46	0.000846	2.79	0.00279	10.4717	1.04717
	213	33.83	3.383e-05	0.424	0.848	8.48	0.000848	2.8	0.0028	9.06926	0.906638		213	41.67	4.167e-05	0.423	0.846	8.46	0.000846	2.75	0.00275	11.401	1.1401
	215	33.83	3.383e-05	0.424	0.848	8.48	0.000848	2.77	0.00277	9.16748	0.916457		213	43.14	4.314e-05	0.423	0.846	8.46	0.000846	2.74	0.00274	11.8463	1.18463
	214	35.79	3.579e-05	0.424	0.848	8.48	0.000848	2.75	0.00275	9.76915	0.976605		216	43.14	4.314e-05	0.424	0.848	8.48	0.000848	2.69	0.00269	12.038	1.2038
	211	37.26	3.726e-05	0.425	0.85	8.5	0.00085	2.75	0.00275	10.1465	1.01432		215	44.12	4.412e-05	0.425	0.85	8.5	0.00085	2.7	0.0027	12.237	1.2237
	212	42.16	4.216e-05	0.424	0.848	8.48	0.000848	2.73	0.00273	11.5922	1.15885		209	44.62	4.462e-05	0.424	0.848	8.48	0.000848	2.68	0.00268	12.4975	1.24975
	213	44.12	4.412e-05	0.424	0.848	8.48	0.000848	2.7	0.0027	12.2659	1.2262		214	52.95	5.295e-05	0.424	0.848	8.48	0.000848	2.64	0.00264	15.0553	1.50553
	210	44.12	4.412e-05	0.424	0.848	8.48	0.000848	2.71	0.00271	12.2206	1.22168		210	56.38	5.638e-05	0.424	0.848	8.48	0.000848	2.62	0.00262	16.1529	1.61529
AVG	212.1	35.396	3.5396e-05	0.4241	0.8482	8.482	0.0008482	2.767	0.002767	9.63128	0.962821	AVG	212.2	43.986	4.3986e-05	0.4239	0.8478	8.478	0.0008478	2.733	0.002733	12.1371	1.21371
SD	1.79196	6.93205			0.00113529	0.0113529	1.13529e-06	0.0478539	4.78539e-05	2.03665	0.203601	SD	2.52982	6.25292			0.00147573	0.0147573	1.47573e-06	0.0869291		2.07861	0.207861
			Formulation A											Formulation D
	Mass [mg]	Hardness [N]	Hardness MN	Radius [cm]	Diameter [cm]	Dia (mm)	Diameter [m]	Thickness [mm]	Thickness[m]	Tensile str[MN/m2]	Tensile str[MPa]		Mass [mg]	Hardness [N]	Hardness MN	Radius [cm]	Dia (cm)	Diameter [mm]	Diameter [m]	Thickness [mm]	Thickness[m]	Tensile str[MN/m2]	Tensile str[MPa]
	202	19.61	1.961e-05	0.4235	0.847	8.47	0.000847	2.81	0.00281	5.24459	0.524459		217	29.22	2.922e-05	0.4235	0.847	8.47	0.000847	2.87	0.00287	7.65136	0.765136
	203	23.53	2.353e-05	0.423	0.846	8.46	0.000846	2.77	0.00277	6.39139	0.639139		216	26.18	2.618e-05	0.4235	0.847	8.47	0.000847	2.84	0.00284	6.92774	0.692774
	203	32.36	3.236e-05	0.4235	0.847	8.47	0.000847	2.76	0.00276	8.8113	0.88113		215	33.63	3.363e-05	0.424	0.848	8.48	0.000848	2.83	0.00283	8.92007	0.892007
	206	32.36	3.236e-05	0.424	0.848	8.48	0.000848	2.73	0.00273	8.89762	0.889762		213	34.81	3.481e-05	0.4235	0.847	8.47	0.000847	2.79	0.00279	9.37649	0.937649
	207	33.34	3.334e-05	0.424	0.848	8.48	0.000848	2.74	0.00274	9.13362	0.913362		214	40.89	4.089e-05	0.424	0.848	8.48	0.000848	2.75	0.00275	11.1612	1.11612
	203	33.83	3.383e-05	0.423	0.846	8.46	0.000846	2.71	0.00271	9.39261	0.939261		216	42.46	4.246e-05	0.4235	0.847	8.47	0.000847	2.79	0.00279	11.4371	1.14371
	206	35.79	3.579e-05	0.4235	0.847	8.47	0.000847	2.71	0.00271	9.92505	0.992505		211	44.12	4.412e-05	0.4235	0.847	8.47	0.000847	2.73	0.00273	12.1454	1.21454
	203	35.3	3.53e-05	0.423	0.846	8.46	0.000846	2.67	0.00267	9.94757	0.994757		212	45.79	4.579e-05	0.4235	0.847	8.47	0.000847	2.7	0.0027	12.7452	1.27452
	202	42.16	4.216e-05	0.423	0.846	8.46	0.000846	2.67	0.00267	11.8807	1.18807		216	52.17	5.217e-05	0.423	0.846	8.46	0.000846	2.72	0.00272	14.4313	1.44313
	206	47.56	4.756e-05	0.4235	0.847	8.47	0.000847	2.62	0.00262	13.6421	1.36421		212	57.56	5.756e-05	0.423	0.846	8.46	0.000846	2.69	0.00269	16.0999	1.60999
AVG	204.1	33.584	3.3584e-05	0.4234	0.8468	8.468	0.0008468	2.719	0.002719	9.32666	0.932666	AVG	214.2	40.683	4.0683e-05	0.4235	0.847	8.47	0.000847	2.771	0.002771	11.0896	1.10896
SD	1.91195	8.00111	8.00111e-06		0.000788811	0.00788811	7.88811e-07	0.0556677	5.56677e-05	2.39583	0.239583	SD	2.09762	9.90989			0.000666667	0.00666667		0.0624411		2.92566	0.292566
			Formulation E											Formulation C
	Mass [mg]	Hardness [N]	Hardness MN	Radius [cm]	Dia (cm)	Dia (mm)	Diameter [m]	Thickness [mm]	Thickness[m]	Tensile str[MN/m2]	Tensile str[MPa]		Mass [mg]	Hardness [N]	Hardness MN	Radius [cm]	Dia (cm)	Diameter [mm]	Diameter [m]	Thickness [mm]	Thickness[m]	Tensile str[MN/m2]	Tensile str[MPa]
	207	42.16	4.216e-05	0.425	0.85	8.5	0.00085	2.91	0.00291	10.8496	1.08496		210	19.41	1.941e-05	0.425	0.85	8.5	0.00085	2.89	0.00289	5.02959	0.502959
	206	41.18	4.118e-05	0.424	0.848	8.48	0.000848	2.87	0.00287	10.7704	1.07704		209	22.75	2.275e-05	0.4245	0.849	8.49	0.000849	2.82	0.00282	6.04851	0.604851
	208	42.16	4.216e-05	0.425	0.85	8.5	0.00085	2.82	0.00282	11.1958	1.11958		206	25.79	2.579e-05	0.424	0.848	8.48	0.000848	2.79	0.00279	6.93865	0.693865
	202	45.11	4.511e-05	0.422	0.844	8.44	0.000844	2.76	0.00276	12.3267	1.23267		208	26.08	2.608e-05	0.424	0.848	8.48	0.000848	2.72	0.00272	7.19725	0.719725
	205	47.56	4.756e-05	0.424	0.848	8.48	0.000848	2.72	0.00272	13.125	1.3125		208	34.22	3.422e-05	0.4245	0.849	8.49	0.000849	2.74	0.00274	9.36366	0.936366
	203	50.01	5.001e-05	0.422	0.844	8.44	0.000844	2.71	0.00271	13.9177	1.39177		206	37.85	3.785e-05	0.4245	0.849	8.49	0.000849	2.69	0.00269	10.5494	1.05494
	205	60.8	6.08e-05	0.424	0.848	8.48	0.000848	2.68	0.00268	17.0293	1.70293		206	41.48	4.148e-05	0.425	0.85	8.5	0.00085	2.68	0.00268	11.5907	1.15907
	204	66.68	6.668e-05	0.424	0.848	8.48	0.000848	2.69	0.00269	18.6068	1.86068		207	44.71	4.471e-05	0.4245	0.849	8.49	0.000849	2.66	0.00266	12.602	1.2602
	201	67.96	6.796e-05	0.423	0.846	8.46	0.000846	2.69	0.00269	19.0088	1.90088		204	46.67	4.667e-05	0.425	0.85	8.5	0.00085	2.64	0.00264	13.2385	1.32385
	202	70.6	7.06e-05	0.424	0.848	8.48	0.000848	2.65	0.00265	19.998	1.9998		210	47.16	4.716e-05	0.4245	0.849	8.49	0.000849	2.66	0.00266	13.2925	1.32925
AVG	204.3	53.422	5.3422e-05	0.4237	0.8474	8.474	0.0008474	2.75	0.00275	14.6828	1.46828	AVG	207.4	34.612	3.4612e-05	0.42455	0.8491	8.491	0.0008491	2.729	0.002729	9.58508	0.958508
SD	2.31181	11.8099			0.0021187	0.021187		0.0879394		3.63	0.363	SD	1.95505	10.4619			0.000737865	0.00737865		0.0813019		3.112	0.3112
			Formulation G											Formulation H
	Mass [mg]	Hardness [N]	Hardness MN	Radius [cm]	Dia (cm)	Dia (mm)	Diameter [m]	Thickness [mm]	Thickness[m]	Tensile str[MN/m2]	Tensile str[MPa]		Mass [mg]	HardnessN	HardnessMN	Radius [cm]	Dia (cm)	Diameter [mm]	Diameter [m]	Thickness [mm]	Thickness[m]	Tensile str[MN/m2]	Tensile str[MPa]
	153	40.01	4.001e-05	0.422	0.844	8.44	0.00846	2.66	0.00266	1.13172	1.13441		164	34.22	3.422e-05	0.423	0.846	8.46	0.00845	2.78	0.00278	0.927262	0.926166
	158	40.27	4.027e-05	0.423	0.846	8.46	0.00845	2.68	0.00268	1.13192	1.13058		159	36.87	3.687e-05	0.424	0.848	8.48	0.00847	2.76	0.00276	1.00393	1.00275
	153	37.26	3.726e-05	0.422	0.844	8.44	0.00844	2.67	0.00267	1.05248	1.05248		164	35.2	3.52e-05	0.423	0.846	8.46	0.00848	2.75	0.00275	0.960811	0.963082
	155	39.52	3.952e-05	0.422	0.844	8.44	0.00844	2.64	0.00264	1.129	1.129		158	36.42	3.642e-05	0.424	0.848	8.48	0.00848	2.75	0.00275	0.994112	0.994112
	154	38.14	3.814e-05	0.423	0.846	8.46	0.00848	2.64	0.00264	1.08444	1.087		164	35.86	3.586e-05	0.423	0.846	8.46	0.00849	2.75	0.00275	0.977673	0.98114
	154	39.52	3.952e-05	0.423	0.846	8.46	0.0085	2.65	0.00265	1.1168	1.12208		163	33.65	3.365e-05	0.424	0.848	8.48	0.00849	2.72	0.00272	0.927539	0.928633
	158	38.83	3.883e-05	0.424	0.848	8.48	0.00848	2.64	0.00264	1.10406	1.10406		159	34.56	3.456e-05	0.423	0.846	8.46	0.00845	2.69	0.00269	0.967807	0.966663
	152	39.52	3.952e-05	0.423	0.846	8.46	0.00843	2.67	0.00267	1.11764	1.11368		162	36.32	3.632e-05	0.424	0.848	8.48	0.00849	2.69	0.00269	1.0123	1.01349
	158	38.14	3.814e-05	0.422	0.844	8.44	0.00846	2.67	0.00267	1.07479	1.07734		158	35.45	3.545e-05	0.423	0.846	8.46	0.00845	2.72	0.00272	0.981781	0.98062
	156	39.52	3.952e-05	0.423	0.846	8.46	0.00843	2.68	0.00268	1.11347	1.10952		162	36.54	3.654e-05	0.424	0.848	8.48	0.00847	2.78	0.00278	0.987789	0.986624
AVG	155.1	39.073	3.9073e-05	0.4227	0.8454	8.454	0.008457	2.66	0.00266	1.10563	1.10601	AVG	161.3	35.509	3.5509e-05	0.4235	0.847	8.47	0.008472	2.739	0.002739	0.974101	0.974328
SD	2.28279	0.954347			0.0013499	0.0128062	2.35938e-05	0.0163299		0.0268255	0.0265014	SD	2.54078	1.08746				0.0105409		0.0328126		0.0290342	0.0289889
