# Supplementary material for: Aceclofenac fast dispersible tablet formulations: Effect of different concentration levels of Avicel PH102 on the compactional, mechanical and drug release characteristics
Source: PLoS One. 2020 Feb 12;15(2):e0223201. doi: 10.1371/journal.pone.0223201 (PMC7015698; doi:10.1371/journal.pone.0223201)
Supplement: S2 Data — (XLSX) [file pone.0223201.s002.xlsx]

## Sheet: A
			True Density	1.469
			Bulk .Density (ῥb)	0.46	BULK VOLUME		15
						Formulation A		Hckel plot
																	Kawakita plot
		Comp. Force [MN/m2]	Mass (g)	Radius (cm)	Height(cm)	Tab vol. Vo= πr2h (cm3)	Tab Apparent Density (g/cm3)	Relative Density (D)	ln(1/1-D)	D0=B.D/T.D	DA= 1-e-A	DB=Da-Do	Py		Comp. Force [MN/m2]	Mass (g)	Vb=m/B.D	C=1-Vb/Vo	P/C
		7.72	0.211	0.4235	0.281	0.15835	1.33249	0.907071	2.37592	0.46/1.469=	1-e-2.231 =1-0.1073	.892-0.313=	1/.0115		7.72	0.211	0.458696	0.654781	11.7902
		15.44	0.209	0.423	0.277	0.155728	1.34208	0.913604	2.44881	D0= 0.313	DA=0.892	DB= 0.579	86.95		15.44	0.209	0.454348	0.657249	23.4918
		23.16	0.209	0.4235	0.276	0.155533	1.34377	0.91475	2.46217						23.16	0.209	0.454348	0.657679	35.2148
		30.88	0.209	0.424	0.273	0.154206	1.35533	0.922622	2.55906						30.88	0.209	0.454348	0.6606	46.7454
		38.6	0.209	0.424	0.274	0.154771	1.35039	0.919255	2.51646						38.6	0.209	0.454348	0.659357	58.5419
		46.32	0.211	0.423	0.271	0.152355	1.38492	0.942767	2.86063						46.32	0.211	0.458696	0.667852	69.3567
		54.04	0.209	0.4235	0.271	0.152715	1.36856	0.931627	2.68278						54.04	0.209	0.454348	0.66388	81.4002
		61.76	0.211	0.423	0.267	0.150106	1.40567	0.956891	3.14402						61.76	0.211	0.458696	0.672755	91.8017
		69.48	0.211	0.423	0.267	0.150106	1.40567	0.956891	3.14402						69.48	0.211	0.458696	0.672755	103.277
		77.2	0.21	0.4235	0.267	0.150461	1.39571	0.950109	2.99791						77.2	0.21	0.456522	0.670419	115.152
		average	0.2099	0.4234	0.2724		1.36846	0.931559	2.68178
		S.D	0.000994429	0.000394405	0.00474225		0.027652	0.0188237	0.0190031
		Comp. F [MN/m2]	ln(1/1-D)												Comp. Force [P] [MN/m2]	P/C
		7.72	2.375												7.72	11.7902
		15.44	2.448												15.44	23.4918
		23.16	2.46												23.16	35.2148
		30.88	2.559												30.88	46.7454
		38.6	2.516												38.6	58.5419
		46.32	2.86												46.32	69.3567
		54.04	2.682												54.04	81.4002
		61.76	3.144												61.76	91.8017
		69.48	3.144												69.48	103.277
		77.2	2.997												77.2	115.152

## Sheet: B
			True Density	1.398
			Bulk .Density (ῥb)	0.44
						Formulation B											Formulation B		kawakita plot
		Comp. Force [MN/m2]	Mass (g)	Radius (cm)	Height(cm)	Tab vol. Vo= πr2h (cm3)	Tab Apparent Density (g/cm3)	Relative Density (D)	ln(1/1-D)	D0=B.D/T.D	DA= 1-e-A	DB=Da-Do	Py		Comp. Force [MN/m2]	Mass (g)	Vb=m/B.D	C=1-Vb/Vo	P/C
		7.72	0.21	0.425	0.284	0.161177	1.30292	0.931987	2.68805	0.44/1.398=	1-e-2.5621 =1-0.0771	.922-0.3147=	1/.0168		7.72	0.21	0.477273	0.662296	11.6564
		15.44	0.21	0.424	0.283	0.159854	1.3137	0.939697	2.80837	D0= 0.3147	DA=0.922	DB= 0.6089	59.523		15.44	0.21	0.477273	0.665067	23.2157
		23.16	0.211	0.423	0.279	0.156852	1.34521	0.962242	3.27655						23.16	0.211	0.479545	0.672914	34.4175
		30.88	0.209	0.424	0.28	0.15816	1.32145	0.945242	2.90484						30.88	0.209	0.475	0.667032	46.2946
		38.6	0.21	0.424	0.277	0.156465	1.34215	0.960051	3.22016						38.6	0.21	0.477273	0.672168	57.4261
		46.32	0.209	0.424	0.275	0.155335	1.34548	0.962429	3.28151						46.32	0.209	0.475	0.672978	68.8284
		54.04	0.209	0.425	0.275	0.156069	1.33915	0.957905	3.16782						54.04	0.209	0.475	0.671434	80.4845
		61.76	0.209	0.424	0.273	0.154206	1.35533	0.969479	3.48935						61.76	0.209	0.475	0.675356	91.448
		69.48	0.209	0.424	0.27	0.152511	1.37039	0.980251	3.92467						69.48	0.209	0.475	0.678924	102.338
		77.2	0.21	0.424	0.271	0.153076	1.37187	0.981307	3.97961						77.2	0.21	0.477273	0.679269	113.652
		avg	0.2096	0.4241	0.2767		1.34076	0.959059	3.19562
		S.D	0.000699206	0.000567646	0.00478539		0.0227109	0.0162453	0.0163787
		Comp. F [MN/m2]	ln(1/1-D)												Comp. Force [P] [MN/m2]	P/C
		7.72	2.688												7.72	11.65
		15.44	2.808												15.44	23.2155
		23.16	3.276												23.16	34.417
		30.88	2.904												30.88	46.294
		38.6	3.22												38.6	57.426
		46.32	3.281												46.32	68.828
		54.04	3.167												54.04	80.484
		61.76	3.489												61.76	91.448
		69.48	3.924												69.48	102.338
		77.2	3.979												77.2	113.651

## Sheet: C
		True Density	1.474
		Bulk .Density (ῥb)	0.506
					Formulation C
																Formulation C		Kawakita plot
		Comp. Force [MN/m2]	Mass (g)	Radius (cm)	Height(cm)	Tab vol. Vo= πr2h (cm3)	Tab Apparent Density (g/cm3)	Relative Density (D)	ln(1/1-D)	D0=B.D/T.D	DA= 1-e-A	DB=Da-Do	Py		Comp. Force [MN/m2]	Mass (g)	Vb=m/B.D	C=1-Vb/Vo	P/C
		7.72	0.21	0.425	0.289	0.164014	1.28038	0.86864	2.02982	0.506/1.474	1-e-2.0376 =1-0.130	0.87-0.343	1/.0132		7.72	0.21	0.41502	0.604803	12.7645
		15.44	0.21	0.4245	0.282	0.159665	1.31525	0.8923	2.22841	0.343284	DA=0.87	0.527	75.75		15.44	0.21	0.41502	0.615283	25.0942
		23.16	0.209	0.424	0.279	0.157595	1.32619	0.899719	2.29978						23.16	0.209	0.413043	0.618455	37.4482
		30.88	0.211	0.424	0.272	0.153641	1.37333	0.931704	2.68391						30.88	0.211	0.416996	0.631553	48.8953
		38.6	0.209	0.4245	0.274	0.155136	1.34721	0.91398	2.45317						38.6	0.209	0.413043	0.624408	61.8186
		46.32	0.21	0.4245	0.269	0.152305	1.37881	0.935423	2.73989						46.32	0.21	0.41502	0.633018	73.1733
		54.04	0.209	0.425	0.268	0.152096	1.37413	0.932245	2.69185						54.04	0.209	0.413043	0.631767	85.5379
		61.76	0.21	0.4245	0.266	0.150606	1.39436	0.945973	2.91827						61.76	0.21	0.41502	0.63711	96.9377
		69.48	0.211	0.425	0.264	0.149826	1.4083	0.955426	3.1106						69.48	0.211	0.416996	0.640701	108.444
		77.2	0.209	0.4245	0.266	0.150606	1.38772	0.941468	2.83818						77.2	0.209	0.413043	0.635374	121.503
		avg	0.2098	0.42455	0.2729		1.35857	0.921688	2.54705
		S.D	0.000788811	0.000368932	0.00813019		0.0403355	0.0273647	0.0277461
		Comp. Force [MN/m2]	ln(1/1-D)												Comp. Force [MN/m2]	P/C
		7.72	2.02982												7.72	12.764
		15.44	2.22841												15.44	25.094
		23.16	2.29978												23.16	37.448
		30.88	2.68391												30.88	48.8953
		38.6	2.45317												38.6	61.8186
		46.32	2.73989												46.32	73.1733
		54.04	2.69185												54.04	85.5379
		61.76	2.91827												61.76	96.9377
		69.48	3.1106												69.48	108.444
		77.2	2.83813												77.2	121.503

## Sheet: D
			True Density	1.438
			Bulk .Density (ῥb)	0.49
						Formulation D
																	Formulation D		Kawakita plot
			Comp. Force [MN/m2]	Mass (g)	Radius (cm)	Height(cm)	Tab vol. Vo= πr2h (cm3)	Tab Apparent Density (g/cm3)	Relative Density (D)	ln(1/1-D)	D0=B.D/T.D	DA= 1-e-A	DB=Da-Do	Py	Comp. Force [MN/m2]	Mass (g)	Vb=m/B.D	C=1-Vb/Vo	P/C
			7.72	0.21	0.4235	0.287	0.161732	1.29845	0.902954	2.33257	0.49/1.438	1-e-2.1441 =1-0.1170	0.883-0.340	1/.0154	7.72	0.21	0.428571	0.622626	12.3991
			15.44	0.209	0.4235	0.284	0.160041	1.30592	0.908147	2.38756	0.340751	DA=0.883	0.543	64.93	15.44	0.209	0.426531	0.624784	24.7125
			23.16	0.21	0.424	0.283	0.159854	1.3137	0.913558	2.44828					23.16	0.21	0.428571	0.627007	36.9374
			30.88	0.209	0.4235	0.279	0.157223	1.32932	0.924422	2.58259					30.88	0.209	0.426531	0.63139	48.908
			38.6	0.21	0.424	0.275	0.155335	1.35191	0.940134	2.81565					38.6	0.21	0.428571	0.637551	60.5442
			46.32	0.211	0.4235	0.279	0.157223	1.34204	0.933268	2.70707					46.32	0.211	0.430612	0.634884	72.9582
			54.04	0.209	0.4235	0.273	0.153842	1.35853	0.944739	2.89568					54.04	0.209	0.426531	0.639317	84.5277
			61.76	0.211	0.4235	0.27	0.152152	1.38677	0.964377	3.33476					61.76	0.211	0.430612	0.646662	95.5059
			69.48	0.21	0.423	0.272	0.152917	1.37329	0.955003	3.10115					69.48	0.21	0.428571	0.643194	108.023
			77.2	0.21	0.423	0.269	0.15123	1.38861	0.965653	3.37125					77.2	0.21	0.428571	0.647129	119.296
			avg	0.2099	0.4235	0.2771		1.34485	0.935225	2.73684
			S.D	0.000737865	0.000333333	0.00624411		0.0326726	0.0227209	0.022983
			Comp. Force [MN/m2]	ln(1/1-D)											Comp. Force [MN/m2]	P/C
			7.72	2.33257											7.72	12.3991
			15.44	2.38756											15.44	24.7125
			23.16	2.44828											23.16	36.9374
			30.88	2.58259											30.88	48.908
			38.6	2.81565											38.6	60.5442
			46.32	2.70707											46.32	72.9582
			54.04	2.89568											54.04	84.5277
			61.76	3.33476											61.76	95.5059
			69.48	3.10115											69.48	108.023
			77.2	3.37125											77.2	119.296

## Sheet: E
					A	B	C	D	E	F	G	H
			True Density	1.462
			Bulk .Density (ῥb)	0.52
						FormulationE									formulation E		Kawakita plot
		Comp. Force [MN/m2]	Mass (g)	Radius (cm)	Height(cm)	Tab vol. Vo= πr2h (cm3)	Tab Apparent Density (g/cm3)	Relative Density (D)	ln(1/1-D)	D0=B.D/T.D	DA= 1-e-A	DB=Da-Do	Py		Comp. Force [MN/m2]	Mass (g)	Vb=m/B.D	C=1-Vb/Vo	P/C
		7.72	0.209	0.425	0.291	0.165149	1.26552	0.865609	2.007	0.52/1.462	1-e-2.0293 =1-0.131	0.869-0.355	1/.015		7.72	0.209	0.401923	0.589102	13.1047
		15.44	0.211	0.424	0.287	0.162114	1.30156	0.890257	2.20961	D0= 0.355	DA=0.869	DB= 0.514	66.66		15.44	0.211	0.405769	0.600478	25.7128
		23.16	0.21	0.425	0.282	0.160042	1.31216	0.897509	2.27798						23.16	0.21	0.403846	0.603706	38.363
		30.88	0.211	0.422	0.276	0.154433	1.36629	0.934534	2.72622						30.88	0.211	0.405769	0.619407	49.8542
		38.6	0.21	0.424	0.272	0.153641	1.36682	0.9349	2.73183						38.6	0.21	0.403846	0.619556	62.3027
		46.32	0.209	0.422	0.271	0.151635	1.37831	0.942754	2.8604						46.32	0.209	0.401923	0.622726	74.3827
		54.04	0.209	0.424	0.268	0.151381	1.38062	0.944335	2.88841						54.04	0.209	0.401923	0.623357	86.6919
		61.76	0.209	0.424	0.269	0.151946	1.37549	0.940825	2.82725						61.76	0.209	0.401923	0.621952	99.3003
		69.48	0.209	0.423	0.269	0.15123	1.382	0.945278	2.9055						69.48	0.209	0.401923	0.623733	111.394
		77.2	0.21	0.424	0.265	0.149687	1.40293	0.959595	3.20881						77.2	0.21	0.403846	0.629347	122.667
		avg	0.2097	0.4237	0.275		1.35317	0.92556	2.59776
		S.D	0.000823273	0.00105935	0.00879394		0.0441929	0.0302277	0.030694
		Comp. F [MN/m2]	ln(1/1-D)												Comp. Force [MN/m2]	P/C
		7.72	2.007												7.72	13.1047
		15.44	2.20961												15.44	25.7128
		23.16	2.27798												23.16	38.363
		30.88	2.72622												30.88	49.8542
		38.6	2.73183												38.6	62.3027
		46.32	2.8604												46.32	74.3827
		54.04	2.88841												54.04	86.6919
		61.76	2.82725												61.76	99.3003
		69.48	2.9055												69.48	111.394
		77.2	3.20881												77.2	122.667

## Sheet: F
			True Density	1.474
			Bulk .Density (ῥb)	0.51
						Formulation F
		Comp. Force [MN/m2]	Mass (g)	Radius (cm)	Height(cm)	Tab vol. Vo= πr2h (cm3)	Tab Apparent Density (g/cm3)	Relative Density (D)	ln(1/1-D)	D0=B.D/T.D	DA= 1-e-A	DB=Da-Do	PY		Comp. Force [MN/m2]	Mass (g)	Vb=m/B.D	C=1-Vb/Vo	P/C
		7.72	0.21	0.424	0.291	0.164373	1.27758	0.866744	2.01548	0.51/1.474	1-e-1.9827 =1-0.137	0.863-0.339	1/.0148		7.72	0.21	0.411765	0.600808	12.8494
		15.44	0.21	0.425	0.281	0.159474	1.31683	0.89337	2.23839	D0= 0.339	DA=0.863	DB= 0.524	67.56		15.44	0.21	0.411765	0.612706	25.1997
		23.16	0.211	0.423	0.279	0.156852	1.34521	0.912628	2.43758						23.16	0.211	0.413725	0.620878	37.302
		30.88	0.209	0.423	0.275	0.154604	1.35184	0.917126	2.49044						30.88	0.209	0.409804	0.622738	49.5875
		38.6	0.21	0.423	0.274	0.154041	1.36327	0.924878	2.58864						38.6	0.21	0.411765	0.625899	61.6712
		46.32	0.209	0.424	0.269	0.151946	1.37549	0.933165	2.70553						46.32	0.209	0.409804	0.629222	73.6147
		54.04	0.209	0.425	0.27	0.153231	1.36395	0.925339	2.5948						54.04	0.209	0.409804	0.626086	86.314
		61.76	0.209	0.424	0.268	0.151381	1.38062	0.936647	2.75904						61.76	0.209	0.409804	0.6306	97.9384
		69.48	0.209	0.424	0.264	0.149122	1.40154	0.950839	3.01265						69.48	0.209	0.409804	0.636114	109.226
		77.2	0.21	0.424	0.262	0.147992	1.41899	0.962682	3.28827						77.2	0.21	0.411765	0.64059	120.514
		avg	0.2096	0.4239	0.2733		1.35953	0.922342	2.55544
		S.D	0.000699206	0.000737865	0.00869291		0.0406015	0.0275451	0.0279316
		Comp. F [MN/m2]	ln(1/1-D)												Comp. Force [MN/m2]	P/C
		7.72	2.01548												7.72	12.8494
		15.44	2.23839												15.44	25.1997
		23.16	2.43758												23.16	37.302
		30.88	2.49044												30.88	49.5875
		38.6	2.58864												38.6	61.6712
		46.32	2.70553												46.32	73.6147
		54.04	2.5948												54.04	86.314
		61.76	2.75904												61.76	97.9384
		69.48	3.01265												69.48	109.226
		77.2	3.28827												77.2	120.514

## Sheet: comp data
			TABLE 16: HECKEL AND KAWAKITA PARAMETERS OF FAST DISPERSIBLE ACECLOFENAC (100mg) DIRECTLY COMPRESSED FORMULATIONS
			Formulations	Heckel Parameters				Kawakita Parameters
				Do	DA	DB	PY [MN/m2]	DI=1-a	Pk =1/b
			A	0.313	0.892	0.579	86.95	0.325	1.712
			B	0.314	0.922	0.608	59.52	0.319	1.04
			C	0.343	0.87	0.527	75.75	0.357	4.185
			D	0.34	0.883	0.543	64.93	0.349	4.351
			E	0.355	0.869	0.514	66.66	0.367	6.565
			F	0.339	0.863	0.524	67.56	0.35	7.69
